# Supplementary material for: CpG location and methylation level are crucial factors for the early detection of oral squamous cell carcinoma in brushing samples using bisulfite sequencing of a 13-gene panel
Source: Clin Epigenetics. 2017 Aug 15;9:85. doi: 10.1186/s13148-017-0386-7 (PMC5558660; doi:10.1186/s13148-017-0386-7)
Supplement: Supplementary file 2 — Summary tables of each gene targets with the mean, the standard deviation, the minimum, the maximum, and the number of missing data for each position and group of samples. This test is the non-parametric version of the ANOVA (one-way analysis of variance) and tests whether samples originate from the same distribution. If the test is statistically significant (P value less than 0.05), it means that at least one of the samples is different from the other samples. (XLSX 122 kb) [file 13148_2017_386_MOESM2_ESM.xlsx]

## Sheet: LINE1Final.txt_descriptive_anal
	Position	HGSIL Methylation mean	NORM Methylation mean	NormMuc Methylation mean	OSCC Methylation mean	HGSIL Methylation standard deviation	NORM Methylation standard deviation	NormMuc Methylation standard deviation	OSCC Methylation standard deviation	HGSIL Methylation minimum	NORM Methylation minimum	NormMuc Methylation minimum	OSCC Methylation minimum	HGSIL Methylation maximum	NORM Methylation maximum	NormMuc Methylation maximum	OSCC Methylation maximum	HGSIL Number of NA's	NORM Number of NA's	NormMuc Number of NA's	OSCC Number of NA's	Kruskall-Wallis p-value
V2	1	0.8135	0.802857	0.851461	0.857	0.0211424	0.0582049	0.0614324	0.0552527	0.783	0.694	0.719	0.784	0.83	0.856	0.939	0.924	0	1	0	0	0.196176
V3	2	0.855	0.88675	0.861846	0.890625	0.0472511	0.0579476	0.0714199	0.0452799	0.798	0.826	0.696	0.784	0.9	1	0.967	0.929	0	0	0	0	0.582837
V4	3	0.836	0.862875	0.856692	0.88075	0.0355903	0.0699274	0.0681021	0.0532937	0.806	0.76	0.692	0.765	0.876	1	0.949	0.94	0	0	0	0	0.359336
V5	4	0.8485	0.875125	0.874846	0.889	0.0465081	0.070168	0.068645	0.044494	0.784	0.768	0.695	0.788	0.884	1	0.97	0.922	0	0	0	0	0.474771
V6	5	0.84975	0.901125	0.875308	0.88925	0.0357992	0.0386391	0.0638649	0.0473641	0.814	0.844	0.701	0.783	0.883	0.952	0.962	0.938	0	0	0	0	0.26632
V7	6	0.8255	0.888625	0.849	0.8615	0.0534821	0.0677642	0.0890403	0.0235493	0.747	0.78	0.605	0.805	0.865	1	0.944	0.88	0	0	0	0	0.377764
V8	7	0.82275	0.846875	0.846385	0.877875	0.0642981	0.0687551	0.0718686	0.046351	0.764	0.702	0.662	0.767	0.9	0.907	0.922	0.916	0	0	0	0	0.38969
V9	8	0.81775	0.805375	0.846154	0.87675	0.0326024	0.0423824	0.0602852	0.030895	0.77	0.75	0.68	0.805	0.843	0.875	0.9	0.899	0	0	0	0	0.008435
V10	9	0.84425	0.8505	0.801923	0.87825	0.0415722	0.0396268	0.074131	0.0316307	0.793	0.787	0.608	0.831	0.89	0.929	0.9	0.912	0	0	0	0	0.036182
V11	10	0.83975	0.80425	0.824077	0.817875	0.0422956	0.0655586	0.106346	0.0405584	0.789	0.7	0.526	0.757	0.878	0.88	0.929	0.867	0	0	0	0	0.597935
V12	11	0.81525	0.81825	0.850615	0.854125	0.0419315	0.0438072	0.0937217	0.0488831	0.754	0.75	0.602	0.771	0.846	0.874	0.953	0.943	0	0	0	0	0.175196
V13	12	0.83	0.80375	0.837846	0.892375	0.0559345	0.106087	0.0942221	0.0423925	0.758	0.6	0.635	0.793	0.887	0.926	0.953	0.928	0	0	0	0	0.08655
V14	13	0.848	0.842875	0.839308	0.8975	0.0212446	0.0504818	0.0602376	0.0396773	0.819	0.757	0.698	0.816	0.87	0.893	0.942	0.938	0	0	0	0	0.082757
V15	14	0.796	0.813375	0.848385	0.8555	0.0615846	0.0564875	0.0626771	0.0361505	0.738	0.731	0.702	0.79	0.871	0.879	0.943	0.909	0	0	0	0	0.2298
V16	15	0.8505	0.888375	0.832538	0.915125	0.0542002	0.0761632	0.0727823	0.0425925	0.798	0.772	0.711	0.82	0.908	1	0.943	0.947	0	0	0	0	0.056745
V17	16	0.8145	0.821875	0.772154	0.852875	0.0198914	0.0595757	0.0917332	0.0611239	0.798	0.747	0.572	0.769	0.842	0.922	0.912	0.924	0	0	0	0	0.158863
V18	17	0.7235	0.759125	0.783692	0.818375	0.02284	0.11632	0.0927275	0.0722633	0.69	0.625	0.543	0.719	0.739	1	0.919	0.926	0	0	0	0	0.158399
V19	18	0.78575	0.821875	0.806231	0.8685	0.0507239	0.0618672	0.0831847	0.0377851	0.719	0.722	0.581	0.791	0.833	0.889	0.905	0.9	0	0	0	0	0.066519
V20	19	0.7665	0.791375	0.747769	0.847375	0.0456691	0.0722198	0.0759486	0.030199	0.7	0.703	0.58	0.785	0.804	0.888	0.877	0.879	0	0	0	0	0.016575
V21	20	0.7005	0.69775	0.712692	0.757	0.0407799	0.0857401	0.110344	0.0791689	0.653	0.547	0.478	0.636	0.735	0.833	0.839	0.839	0	0	0	0	0.565579

## Sheet: KIF1A
	Position	HG-SIL Methylation mean	Norm Methylation mean	NormMuc Methylation mean	OSCC Methylation mean	HG-SIL Methylation standard deviation	Norm Methylation standard deviation	NormMuc Methylation standard deviation	OSCC Methylation standard deviation	HG-SIL Methylation minimum	Norm Methylation minimum	NormMuc Methylation minimum	OSCC Methylation minimum	HG-SIL Methylation maximum	Norm Methylation maximum	NormMuc Methylation maximum	OSCC Methylation maximum	HG-SIL Number of NA's	Norm Number of NA's	NormMuc Number of NA's	OSCC Number of NA's	Kruskall-Wallis p-value
V28	241759588	0.212083	0.0117337	0.0396071	0.355824	0.159499	0.0136946	0.133551	0.333775	0.051	0	0	0	0.428571	0.0625	0.717	0.974026	0	0	0	0	2.093e-10
V27	241759596	0.125189	0.00285998	0.02375	0.271934	0.0859718	0.00495623	0.0975726	0.29456	0.021	0	0	0	0.21466	0.0188679	0.52	0.857143	0	0	0	0	5.41e-12
V26	241759602	0.253833	0.00848635	0.0362649	0.328139	0.191022	0.0120851	0.133826	0.314543	0.056	0	0	0.008	0.549738	0.051	0.717	0.948052	0	0	0	0	4.222e-12
V25	241759614	0.228636	0.00783015	0.0387736	0.368493	0.144551	0.0127631	0.133617	0.341736	0.078	0	0	0	0.428571	0.05	0.717	0.961039	0	0	0	0	1.88e-11
V24	241759618	0.155151	0.00545482	0.0329021	0.274942	0.149694	0.00597058	0.134492	0.315089	0.045	0	0	0	0.413613	0.0188679	0.717	0.915584	0	0	0	0	8.576e-10
V23	241759621	0.24419	0.0127931	0.0399096	0.348748	0.164143	0.0159089	0.13616	0.322826	0.065	0	0	0	0.428571	0.0731707	0.73	0.974026	0	0	0	0	3.221e-10
V22	241759632	0.351677	0.0307151	0.0591774	0.385295	0.276222	0.0346861	0.138347	0.332786	0.095	0	0	0	0.795812	0.2	0.757	0.961039	0	0	0	0	1.744e-08
V21	241759640	0.2517	0.0114903	0.0410294	0.362159	0.229348	0.0114906	0.144021	0.330376	0.062	0	0	0	0.649215	0.043	0.773	0.980392	0	0	0	0	7.347e-11
V20	241759643	0.251202	0.0154402	0.0419822	0.280773	0.189927	0.0192478	0.143051	0.303343	0.048	0	0	0.012	0.47644	0.097561	0.77	0.954545	0	0	0	0	4.761e-11
V19	241759646	0.289143	0.0113784	0.0355357	0.344628	0.209659	0.0122269	0.133983	0.324643	0.057	0	0	0.006	0.596859	0.0517241	0.717	0.974026	0	0	0	0	2.4e-10
V18	241759649	0.348241	0.0232447	0.0465737	0.370078	0.264887	0.0258924	0.132944	0.329372	0.089	0	0	0.014	0.769633	0.121951	0.717	0.974026	0	0	0	0	1.59e-10
V17	241759651	0.270498	0.0163179	0.0370253	0.327732	0.222184	0.0102419	0.133758	0.321463	0.045	0	0	0.011	0.575916	0.0375	0.717	0.974026	0	0	0	0	7.582e-12
V16	241759656	0.263893	0.0073096	0.0346071	0.333641	0.221126	0.00884447	0.133658	0.328343	0.068	0	0	0	0.623037	0.0298507	0.715	0.941558	0	0	0	0	2.561e-10
V15	241759663	0.348664	0.0133636	0.0428128	0.337137	0.243104	0.0113365	0.133374	0.334589	0.095	0	0	0	0.727749	0.0449438	0.717	0.987013	0	0	0	0	4.932e-11
V14	241759665	0.333264	0.0117941	0.0381854	0.333052	0.253086	0.0134021	0.133935	0.341827	0.084	0	0	0	0.727749	0.0588235	0.717	0.993506	0	0	0	0	1.262e-09
V13	241759671	0.192982	0.0207231	0.0342771	0.281899	0.189732	0.0282485	0.096075	0.273626	0	0	0	0	0.486911	0.15	0.517	0.883598	0	0	0	0	1.469e-08
V12	241759676	0.255986	0.0138313	0.0306106	0.328733	0.13005	0.0160336	0.101609	0.318391	0.095	0	0	0.004	0.415789	0.0526316	0.546	0.92973	0	0	0	0	8.072e-11
V11	241759681	0.353838	0.0219125	0.0366746	0.367592	0.262985	0.0280472	0.11394	0.319746	0.0722222	0	0	0	0.764398	0.121951	0.612	0.961039	0	0	0	0	1.891e-09
V10	241759686	0.269454	0.0098145	0.0384896	0.32883	0.170625	0.0132258	0.134008	0.324192	0.00555556	0	0	0	0.428571	0.0487805	0.717	0.980519	0	0	0	0	2.58e-09
V9	241759688	0.313169	0.0117793	0.0293571	0.348322	0.184789	0.0154817	0.101059	0.331732	0.074	0	0	0	0.52356	0.0731707	0.539	0.967532	0	0	0	0	8.677e-11
V8	241759697	0.298143	0.0122322	0.0380985	0.283012	0.206097	0.0151809	0.101904	0.288018	0.083	0	0	0	0.596859	0.0506329	0.474	0.925926	0	0	0	0	1.799e-09
V7	241759702	0.350739	0.0147402	0.0416163	0.353147	0.281819	0.0216997	0.131917	0.318278	0.0805556	0	0	0	0.806283	0.121951	0.709	0.952381	0	0	0	0	2.035e-09
V6	241759715	0.338085	0.0117393	0.0408467	0.386284	0.288924	0.0120016	0.134287	0.332214	0.0868056	0	0	0.007	0.801047	0.0487805	0.717	0.993506	0	0	0	0	2.967e-10
V5	241759717	0.331573	0.00765739	0.0383386	0.378124	0.304698	0.0106421	0.134287	0.342108	0.0743056	0	0	0	0.82199	0.05	0.715	0.974026	0	0	0	0	8.18e-10
V4	241759719	0.355211	0.0137415	0.0395023	0.370535	0.31757	0.0170069	0.13386	0.32452	0.0701389	0	0	0	0.874346	0.1	0.715	0.987013	0	0	0	0	2.716e-09
V3	241759722	0.325147	0.012948	0.0398467	0.346102	0.274192	0.0197645	0.134321	0.313437	0.098	0	0	0	0.759162	0.1	0.717	0.931217	0	0	0	0	8.427e-10
V2	241759726	0.324584	0.00717744	0.0293571	0.33601	0.251763	0.0103538	0.10269	0.307774	0.0743056	0	0	0	0.712042	0.05	0.546	0.948052	0	0	0	0	1.085e-10

## Sheet: PAX1
	Position	HG-SIL Methylation mean	Norm Methylation mean	NormMuc Methylation mean	OSCC Methylation mean	HG-SIL Methylation standard deviation	Norm Methylation standard deviation	NormMuc Methylation standard deviation	OSCC Methylation standard deviation	HG-SIL Methylation minimum	Norm Methylation minimum	NormMuc Methylation minimum	OSCC Methylation minimum	HG-SIL Methylation maximum	Norm Methylation maximum	NormMuc Methylation maximum	OSCC Methylation maximum	HG-SIL Number of NA's	Norm Number of NA's	NormMuc Number of NA's	OSCC Number of NA's	Kruskall-Wallis p-value
V2	21686251	0.242161	0.0311805	0.0239071	0.298353	0.342544	0.0384818	0.0263314	0.341738	0	0	0	0	0.75	0.125	0.0645161	0.90625	1	8	19	9	0.002509
V3	21686253	0.233686	0.0127041	0.00518482	0.264168	0.347008	0.0211407	0.0109004	0.348821	0	0	0	0	0.75	0.0789474	0.0305343	0.901639	1	8	19	9	0.006103
V4	21686255	0.238689	0.00873586	0.00574638	0.277573	0.335682	0.0151862	0.0157606	0.347315	0	0	0	0	0.736111	0.0666667	0.0476191	0.885246	1	8	19	9	0.0001878
V5	21686261	0.358133	0.0570539	0.0558442	0.386508	0.33163	0.0447072	0.0790208	0.298452	0.118644	0	0	0	0.847222	0.16	0.25	0.875	1	8	19	9	4.366e-06
V6	21686264	0.217783	0.00697809	0.005291	0.256076	0.268303	0.0127139	0.015873	0.339593	0.0666667	0	0	0	0.619718	0.04	0.0476191	0.901639	1	8	19	9	5.279e-05
V7	21686273	0.216325	0.00981229	0.000848176	0.251752	0.312597	0.0154464	0.00254453	0.329014	0	0	0	0	0.680556	0.0625	0.00763359	0.861386	1	8	19	9	0.0004173
V8	21686282	0.244103	0.0140608	0.00361361	0.248843	0.367683	0.023315	0.00717084	0.314431	0	0	0	0	0.791667	0.0833333	0.0163934	0.852459	1	8	19	9	0.001423
V9	21686293	0.267232	0.00945857	0.0140705	0.304929	0.381741	0.0141782	0.0311884	0.346715	0	0	0	0	0.833333	0.0416667	0.0952381	0.901639	1	8	19	9	3.754e-06
V10	21686308	0.246891	0.0117398	0.00753849	0.294234	0.373219	0.0158289	0.0159415	0.329232	0	0	0	0	0.802817	0.0625	0.0476191	0.901639	1	8	19	9	3.054e-05
V11	21686312	0.275706	0.0143769	0.0070395	0.326426	0.378205	0.0187651	0.0121769	0.315211	0	0	0	0.030303	0.833333	0.0666667	0.0322581	0.891089	1	8	19	9	6.861e-08
V12	21686325	0.297804	0.00840862	0.0351602	0.300924	0.339154	0.012255	0.0813545	0.327733	0.1	0	0	0	0.805556	0.0416667	0.25	0.875	1	8	19	9	8.789e-06
V13	21686333	0.135162	0.00548435	0.0131288	0.197478	0.225285	0.010108	0.0172298	0.273423	0	0	0	0	0.472222	0.0384615	0.0476191	0.782178	1	8	19	9	0.003012
V14	21686348	0.290274	0.0112044	0.00962765	0.297897	0.326137	0.0185227	0.0166506	0.341339	0.1	0	0	0	0.777778	0.0833333	0.0476191	0.881188	1	8	19	9	0.0001322

## Sheet: ZAP70
	Position	HG-SIL Methylation mean	Norm Methylation mean	NormMuc Methylation mean	OSCC Methylation mean	HG-SIL Methylation standard deviation	Norm Methylation standard deviation	NormMuc Methylation standard deviation	OSCC Methylation standard deviation	HG-SIL Methylation minimum	Norm Methylation minimum	NormMuc Methylation minimum	OSCC Methylation minimum	HG-SIL Methylation maximum	Norm Methylation maximum	NormMuc Methylation maximum	OSCC Methylation maximum	HG-SIL Number of NA's	Norm Number of NA's	NormMuc Number of NA's	OSCC Number of NA's	Kruskall-Wallis p-value
V2	98340751	0.737797	0.454686	0.571558	0.78025	0.159657	0.136041	0.190792	0.11692	0.508	0.212	0.076	0.456	0.904	0.754755	0.911	0.956	0	0	0	0	5.023e-10
V3	98340762	0.678824	0.407905	0.546495	0.750181	0.156212	0.133699	0.157663	0.122722	0.47	0.159	0.299	0.411	0.812968	0.702631	0.924	0.911	0	0	0	0	1.323e-10
V4	98340764	0.689318	0.324767	0.431878	0.748408	0.186524	0.121193	0.173855	0.165287	0.441	0.117	0.248	0.302	0.849751	0.625708	0.997	0.965	0	0	0	0	2.462e-11
V5	98340766	0.625364	0.366118	0.481734	0.648931	0.20263	0.128433	0.148869	0.180298	0.367	0.136	0.242	0.33	0.777431	0.675991	0.873	0.917	0	0	0	0	1.529e-07
V6	98340772	0.672176	0.446023	0.570544	0.701136	0.161049	0.124385	0.135879	0.154282	0.442	0.205	0.36	0.306	0.799551	0.720186	0.882	0.936	0	0	0	0	4.686e-08
V7	98340775	0.753323	0.473879	0.601346	0.800049	0.151059	0.1242	0.156867	0.133627	0.548	0.19	0.363	0.414	0.899626	0.754246	0.955	0.946	0	0	0	0	7.519e-10
V8	98340794	0.857893	0.640674	0.747271	0.899463	0.0892292	0.135144	0.118222	0.109073	0.722	0.299	0.525	0.605	0.966958	0.865072	1	1	0	0	0	0	1.285e-09
V9	98340801	0.70933	0.468626	0.600822	0.759862	0.143315	0.134305	0.141318	0.120464	0.49	0.205	0.335	0.483	0.823034	0.764902	0.921	1	0	0	0	0	6.106e-10
V10	98340809	0.69549	0.452475	0.583708	0.737289	0.136855	0.128184	0.155244	0.135817	0.486	0.216	0.341	0.327	0.801746	0.701766	0.888	0.943	0	0	0	0	3.486e-09
V11	98340813	0.692108	0.408474	0.552627	0.744456	0.151539	0.133361	0.166942	0.140599	0.492	0.157	0.297	0.229	0.845097	0.69487	0.918	0.944	0	0	0	0	3.624e-10
V12	98340816	0.60037	0.347111	0.492623	0.624993	0.200369	0.131847	0.156725	0.180288	0.34	0.136	0.265	0.27	0.749	0.649117	0.797	0.956	0	0	0	0	2.296e-07
V13	98340823	0.5716	0.291187	0.412497	0.608753	0.188209	0.118077	0.144587	0.171568	0.347	0.097	0.197	0.162	0.729	0.601399	0.703	0.927	0	0	0	0	1.812e-09
V14	98340828	0.693419	0.483792	0.601391	0.758993	0.154451	0.122495	0.117353	0.142001	0.518	0.193	0.39	0.485	0.836454	0.733267	0.903	0.941	0	0	0	0	7.113e-09
V15	98340834	0.699984	0.432536	0.555846	0.747113	0.138649	0.125576	0.161738	0.141885	0.49	0.187	0.169	0.366	0.816708	0.694204	0.968	1	0	0	0	0	4.175e-10
V16	98340844	0.781483	0.627912	0.733904	0.844745	0.135625	0.137354	0.146227	0.0904658	0.593	0.275	0.299	0.647	0.883417	0.864136	0.939	0.962	0	0	0	0	1.094e-07
V17	98340854	0.759609	0.489416	0.624096	0.826684	0.178107	0.143259	0.136758	0.105402	0.51	0.158	0.366	0.615	0.916407	0.782551	0.903	0.978	0	0	0	0	4.043e-11
V18	98340859	0.694515	0.488815	0.614051	0.748224	0.151273	0.134461	0.138783	0.158312	0.51	0.141	0.374	0.294	0.832	0.759494	0.894	1	0	0	0	0	4.699e-08
V19	98340869	0.743172	0.507547	0.619739	0.807381	0.13008	0.134121	0.137204	0.129494	0.553	0.195	0.411	0.429	0.852152	0.753831	0.973	0.967	0	0	0	0	4.686e-10
V20	98340877	0.787512	0.56689	0.685875	0.781971	0.115807	0.132771	0.127566	0.192597	0.623	0.234	0.459	0	0.888334	0.812188	0.949	0.957	0	0	0	0	5.632e-08
V21	98340881	0.779017	0.595166	0.68892	0.822425	0.108842	0.119596	0.111482	0.201207	0.643	0.308	0.482	0	0.910848	0.809428	0.997	1	0	0	0	0	2.567e-08

## Sheet: GP1BB
	Position	HG-SIL Methylation mean	Norm Methylation mean	NormMuc Methylation mean	OSCC Methylation mean	HG-SIL Methylation standard deviation	Norm Methylation standard deviation	NormMuc Methylation standard deviation	OSCC Methylation standard deviation	HG-SIL Methylation minimum	Norm Methylation minimum	NormMuc Methylation minimum	OSCC Methylation minimum	HG-SIL Methylation maximum	Norm Methylation maximum	NormMuc Methylation maximum	OSCC Methylation maximum	HG-SIL Number of NA's	Norm Number of NA's	NormMuc Number of NA's	OSCC Number of NA's	Kruskall-Wallis p-value
V2	19710839	0.058265	0.506416	0.350705	0.1512	0.0447546	0.172601	0.14315	0.130816	0	0.104	0.00416667	0	0.116519	0.8	0.543	0.437209	0	0	0	0	3.028e-11
V3	19710842	0.0582199	0.654209	0.516113	0.206928	0.0645189	0.216941	0.199635	0.211704	0	0.141	0.00277778	0	0.160294	1	0.782	0.898	0	0	0	0	3.777e-10
V4	19710847	0.0818261	0.711485	0.530479	0.237096	0.0621682	0.225996	0.231544	0.22661	0	0.17	0	0.0098	0.157353	1	0.84	0.98	0	0	0	0	7.3e-10
V5	19710855	0.0828056	0.700754	0.514233	0.239244	0.0616596	0.220501	0.1967	0.229797	0	0.222	0.00277778	0	0.15	1	0.763	0.961	0	0	0	0	2.878e-10
V6	19710864	0.0713539	0.626759	0.471539	0.208308	0.052015	0.20956	0.198131	0.22073	0	0.178	0.00416667	0.0098	0.132353	1	0.8	0.98	0	0	0	0	9.632e-10
V7	19710880	0.0854549	0.747386	0.612661	0.27798	0.0744479	0.212053	0.25953	0.235812	0.0173611	0.23	0.00277778	0.0098	0.210294	1	0.904	0.98	0	0	0	0	2.13e-09
V8	19710890	0.172421	0.746245	0.62627	0.347174	0.0502495	0.190018	0.235359	0.214902	0.119048	0.273611	0.00416667	0.0098	0.231222	1	0.925	0.98	0	0	0	0	3.285e-09
V9	19710902	0.136404	0.752513	0.626471	0.278147	0.0498779	0.215922	0.236215	0.232716	0.093	0.224	0.00555556	0.0096	0.198529	1	0.9	0.96	0	0	0	0	9.803e-10
V10	19710909	0.118197	0.693406	0.57251	0.269499	0.0794145	0.205039	0.254534	0.236112	0	0.2	0	0.0098	0.213235	1	0.9	0.98	0	0	0	0	1.241e-08
V11	19710916	0.0884239	0.642182	0.496916	0.237879	0.0715863	0.198773	0.204647	0.217673	0	0.185417	0.00416667	0.00961	0.167647	1	0.95	0.961	0	0	0	0	9.601e-10
V12	19710919	0.0956487	0.582585	0.423527	0.22938	0.0618681	0.172247	0.182933	0.213901	0	0.17	0.00416667	0.00863	0.155882	0.8	0.775	0.863	0	0	0	0	3.525e-09
V13	19710937	0.0887298	0.703856	0.503955	0.233627	0.0594038	0.208639	0.234238	0.221538	0	0.241667	0.00347222	0.0098	0.143288	1	0.837	0.98	0	0	0	0	2.827e-10
V14	19710944	0.0782273	0.699705	0.536076	0.226106	0.0459117	0.205492	0.212696	0.22918	0.0238095	0.238889	0.00277778	0.00961	0.130882	1	0.9	0.961	0	0	0	0	1.731e-10
V15	19710946	0.0655791	0.637694	0.524135	0.205698	0.0483482	0.201014	0.236768	0.221135	0	0.0451389	0.00277778	0.00961	0.127778	0.921	0.809	0.961	0	0	0	0	3.314e-09
V16	19710948	0.0568026	0.648403	0.467614	0.174976	0.0402051	0.183749	0.232645	0.164479	0.0118056	0.224	0	0	0.120588	0.9	0.775	0.558	0	0	0	0	4.708e-11
V17	19710952	0.106738	0.758278	0.640287	0.264536	0.0529547	0.21746	0.245263	0.235604	0.0238095	0.252778	0.0284722	0.00961	0.155882	1	1	0.961	0	0	0	0	9.433e-10
V18	19710954	0.057711	0.526533	0.490744	0.196141	0.044005	0.153539	0.199178	0.227057	0	0.190972	0.00277778	0	0.119444	0.875	0.762	0.961	0	0	0	0	1.477e-08
V19	19710956	0.0872981	0.672267	0.527098	0.179758	0.0638105	0.189514	0.214523	0.163086	0	0.242361	0.00555556	0.00255	0.167361	0.9	0.761	0.577	0	0	0	0	7.439e-12

## Sheet: LRRTM1
	Position	HG-SIL Methylation mean	Norm Methylation mean	NormMuc Methylation mean	OSCC Methylation mean	HG-SIL Methylation standard deviation	Norm Methylation standard deviation	NormMuc Methylation standard deviation	OSCC Methylation standard deviation	HG-SIL Methylation minimum	Norm Methylation minimum	NormMuc Methylation minimum	OSCC Methylation minimum	HG-SIL Methylation maximum	Norm Methylation maximum	NormMuc Methylation maximum	OSCC Methylation maximum	HG-SIL Number of NA's	Norm Number of NA's	NormMuc Number of NA's	OSCC Number of NA's	Kruskall-Wallis p-value
V23	80531677	0.349698	0.0575258	0.149345	0.43861	0.31232	0.0519067	0.145407	0.301078	0.094	0	0.013	0.025	0.858491	0.17094	0.623	0.955	0	0	1	0	7.674e-09
V22	80531695	0.321091	0.0588772	0.147184	0.424543	0.28655	0.0473836	0.155886	0.299025	0.095	0	0.016	0.026	0.792453	0.156863	0.677	0.953125	0	0	1	0	5.154e-08
V21	80531697	0.272083	0.0295128	0.107554	0.408012	0.266076	0.0326643	0.13704	0.296471	0.068	0	0.005	0.015	0.726415	0.118	0.638	0.938461	0	0	0	0	1.243e-09
V20	80531702	0.263536	0.0489855	0.124256	0.385821	0.24984	0.0435754	0.13107	0.282925	0.073	0	0	0.008	0.688679	0.139	0.551	0.911111	0	0	0	0	1.082e-07
V19	80531719	0.311491	0.0706712	0.151273	0.429881	0.283709	0.057981	0.162027	0.291622	0.097	0	0.022	0.024	0.792453	0.233333	0.691	0.971	0	0	0	0	1.717e-07
V18	80531738	0.346985	0.0712945	0.166471	0.441192	0.31522	0.0629091	0.168887	0.291705	0.058	0	0	0.03	0.867924	0.2	0.696	0.953846	0	0	0	0	1.056e-07
V17	80531742	0.354045	0.105504	0.217587	0.465102	0.320343	0.0841335	0.194571	0.285107	0.097	0.008	0.043	0.03	0.896226	0.264151	0.71	0.971	0	0	0	0	4.59e-07
V16	80531745	0.334698	0.056338	0.154348	0.423995	0.308902	0.0504674	0.166261	0.28901	0.097	0	0	0.032	0.858491	0.171	0.652	0.953846	0	0	0	0	1.069e-08
V15	80531749	0.323464	0.0775417	0.172852	0.446774	0.290492	0.0680648	0.15712	0.30398	0.068	0	0.009	0.008	0.811321	0.266667	0.609	0.955556	0	0	0	0	6.254e-07
V14	80531752	0.326351	0.0681856	0.158103	0.414713	0.292567	0.0614267	0.164689	0.29144	0.098	0	0	0.008	0.820755	0.216981	0.71	0.953846	0	0	0	0	3.098e-07
V13	80531756	0.352272	0.102539	0.205603	0.451059	0.313064	0.0806158	0.170136	0.30682	0.097	0	0.038	0.015	0.877359	0.266667	0.61	0.969231	0	0	0	0	6.272e-06
V12	80531759	0.303777	0.0677805	0.14291	0.409628	0.294916	0.0578786	0.145038	0.289048	0.069	0	0	0.015	0.801887	0.188034	0.618	0.933333	0	0	0	0	3.963e-07
V11	80531763	0.342872	0.116008	0.237211	0.446066	0.312712	0.0859528	0.201057	0.290197	0.107	0	0.032	0.03	0.877359	0.311321	0.707	0.971	0	0	0	0	9.85e-06
V10	80531776	0.354185	0.1183	0.21615	0.449947	0.305711	0.0945099	0.17386	0.291705	0.097	0.006	0.023	0.03	0.867924	0.333333	0.638	0.969231	0	0	0	0	6.625e-06
V9	80531780	0.350872	0.108878	0.213918	0.447553	0.309991	0.110951	0.195495	0.299283	0.097	0	0.028	0.008	0.877359	0.533333	0.641	0.957	0	0	0	0	4.577e-06
V8	80531783	0.346898	0.116476	0.209278	0.447435	0.313707	0.0895982	0.166383	0.292906	0.086	0	0.027	0.023	0.858491	0.32	0.575	0.938461	0	0	0	0	8.777e-06
V7	80531786	0.325811	0.0681717	0.166582	0.43283	0.308785	0.0552089	0.166757	0.307224	0.097	0	0	0.008	0.849057	0.196078	0.696	0.971	0	0	0	0	2.547e-07
V6	80531789	0.318317	0.0880121	0.192412	0.446506	0.279715	0.0737468	0.189205	0.304104	0.087	0	0	0.04	0.773585	0.239316	0.696	0.986	0	0	0	0	8.658e-07
V5	80531796	0.380645	0.147933	0.281653	0.469984	0.317779	0.113276	0.185843	0.289473	0.097	0.00625	0.0711	0.059	0.896226	0.4	0.667	0.977778	0	0	0	0	5.254e-06
V4	80531799	0.309151	0.0647147	0.168256	0.411786	0.300586	0.0626698	0.167651	0.283489	0.082	0	0	0.008	0.820755	0.235294	0.667	0.957	0	0	0	0	1.477e-07
V3	80531803	0.317352	0.109601	0.21095	0.440991	0.245496	0.0852055	0.195544	0.279046	0.097	0	0.047	0.048	0.704762	0.288	0.707	0.971	0	0	0	0	5.707e-06
V2	80531806	0.264075	0.0438033	0.132206	0.35505	0.233326	0.0363256	0.139796	0.263061	0.078	0	0	0.008	0.660377	0.118	0.618	0.911111	0	0	0	0	2.595e-08

## Sheet: TERT
	Position	HG-SIL Methylation mean	Norm Methylation mean	NormMuc Methylation mean	OSCC Methylation mean	HG-SIL Methylation standard deviation	Norm Methylation standard deviation	NormMuc Methylation standard deviation	OSCC Methylation standard deviation	HG-SIL Methylation minimum	Norm Methylation minimum	NormMuc Methylation minimum	OSCC Methylation minimum	HG-SIL Methylation maximum	Norm Methylation maximum	NormMuc Methylation maximum	OSCC Methylation maximum	HG-SIL Number of NA's	Norm Number of NA's	NormMuc Number of NA's	OSCC Number of NA's	Kruskall-Wallis p-value
V7	1279746	0.85005	0.922861	0.922407	0.838428	0.0817217	0.0169754	0.0307921	0.0997762	0.755702	0.885058	0.848819	0.57124	0.898734	0.955556	0.958549	0.994602	2	7	13	5	0.0001252
V6	1279758	0.939629	0.975242	0.9762	0.932991	0.0137415	0.0105923	0.0109641	0.034155	0.924503	0.942529	0.958824	0.843537	0.951344	0.989051	0.993197	0.98324	2	7	13	5	1.39e-07
V5	1279775	0.885026	0.957761	0.958172	0.880712	0.0236356	0.00929575	0.0147301	0.0750085	0.858581	0.933934	0.932284	0.726913	0.904092	0.97446	0.984127	1	2	7	13	5	1.18e-05
V4	1279829	0.932554	0.97012	0.968584	0.919645	0.0164986	0.0104382	0.0164849	0.0522544	0.91725	0.933934	0.933934	0.78125	0.950032	0.983819	0.989637	0.985102	2	7	13	5	1.06e-06
V3	1279838	0.969351	0.977272	0.98316	0.957711	0.00461876	0.00989563	0.00940803	0.0414737	0.966637	0.94186	0.966981	0.86	0.974684	1	1	1	2	7	13	5	0.0384
V2	1279847	0.953532	0.976737	0.98158	0.95548	0.00933752	0.0087495	0.0154589	0.0349827	0.943038	0.951807	0.943052	0.880546	0.960923	0.994924	1	0.995941	2	7	13	5	0.0002327

## Sheet: PARP
	Position	HG-SIL Methylation mean	Norm Methylation mean	NormMuc Methylation mean	OSCC Methylation mean	HG-SIL Methylation standard deviation	Norm Methylation standard deviation	NormMuc Methylation standard deviation	OSCC Methylation standard deviation	HG-SIL Methylation minimum	Norm Methylation minimum	NormMuc Methylation minimum	OSCC Methylation minimum	HG-SIL Methylation maximum	Norm Methylation maximum	NormMuc Methylation maximum	OSCC Methylation maximum	HG-SIL Number of NA's	Norm Number of NA's	NormMuc Number of NA's	OSCC Number of NA's	Kruskall-Wallis p-value
V2	122296564	0.2002	0.0430873	0.0887271	0.306185	0.294237	0.0414188	0.0986569	0.322137	0	0	0	0	0.7	0.130435	0.357	1	0	0	0	0	0.0075508
V3	122296586	0.164	0.0318758	0.0580858	0.301937	0.233234	0.0392228	0.0828056	0.280698	0	0	0	0	0.55	0.181818	0.325	1	0	0	0	0	1.02e-05
V4	122296613	0.1864	0.0951507	0.146092	0.360626	0.23631	0.0772476	0.1714	0.304179	0	0	0	0	0.55	0.318841	0.727	1	0	0	0	0	0.001688
V5	122296617	0.1872	0.0918561	0.164188	0.350395	0.237456	0.0913262	0.174887	0.298285	0	0	0	0	0.55	0.333333	0.714	1	0	0	0	0	0.0004541
V6	122296623	0.173	0.0727295	0.156387	0.365045	0.211348	0.0817507	0.164098	0.322705	0	0	0	0	0.5	0.304348	0.727	1	0	0	0	0	0.0001327
V7	122296630	0.222	0.142208	0.22829	0.388071	0.273657	0.0966739	0.198706	0.320092	0	0	0	0	0.65	0.424242	0.857	1	0	0	0	0	0.0322945
V8	122296637	0.2082	0.106808	0.150063	0.376959	0.273549	0.0944665	0.177818	0.318188	0	0	0	0	0.65	0.333333	0.841	1	0	0	0	0	0.0025987
V9	122296645	0.1654	0.0481613	0.0868987	0.281178	0.218323	0.0517355	0.119656	0.289588	0	0	0	0	0.5	0.217391	0.467	1	0	0	0	0	0.0003911
V10	122296649	0.148	0.0585807	0.108355	0.283877	0.174923	0.0649991	0.114512	0.271206	0	0	0	0	0.4	0.30303	0.494	1	0	0	0	0	0.0008782
V11	122296656	0.177	0.0751237	0.093781	0.326385	0.220574	0.100004	0.111444	0.302965	0	0	0	0	0.5	0.5	0.571	1	0	0	0	0	0.0014436
V12	122296663	0.2446	0.129963	0.203605	0.390754	0.318873	0.0894589	0.192109	0.312112	0	0	0	0.043	0.75	0.333333	0.75	1	0	0	0	0	0.0092959
V13	122296671	0.252	0.195322	0.273657	0.36819	0.313942	0.119984	0.198473	0.281249	0	0	0	0	0.75	0.5	0.805	0.933333	0	0	0	0	0.133739
V14	122296677	0.223993	0.0888772	0.152662	0.333708	0.264734	0.0770819	0.167474	0.313567	0	0	0	0	0.65	0.25	0.688	1	0	0	0	0	0.0083495
V15	122296680	0.243297	0.142435	0.17517	0.374977	0.309985	0.101048	0.186688	0.299785	0	0	0	0	0.75	0.416667	0.74	1	0	0	0	0	0.0131186
V16	122296692	0.223842	0.131407	0.176006	0.372045	0.289359	0.104071	0.194222	0.32178	0	0	0	0	0.684211	0.376812	0.733	1	0	0	0	0	0.0218683
V17	122296708	0.238497	0.118318	0.227729	0.383609	0.294105	0.0905763	0.221996	0.319205	0	0	0	0	0.7	0.362319	0.831	1	0	0	0	0	0.0036188
V18	122296710	0.265393	0.147601	0.202569	0.400908	0.308893	0.126217	0.203414	0.322125	0	0	0	0	0.75	0.515151	0.838	1	0	0	0	0	0.0086555
V19	122296717	0.2256	0.111785	0.189738	0.380375	0.29911	0.0937914	0.224851	0.319413	0	0	0	0	0.7	0.363636	0.867	1	0	0	0	0	0.0021755
V20	122296723	0.216697	0.091587	0.12431	0.369708	0.252865	0.082748	0.157574	0.353385	0	0	0	0	0.6	0.3	0.727	1	0	0	0	0	0.018052

## Sheet: FLI1
	Position	HG-SIL Methylation mean	Norm Methylation mean	NormMuc Methylation mean	OSCC Methylation mean	HG-SIL Methylation standard deviation	Norm Methylation standard deviation	NormMuc Methylation standard deviation	OSCC Methylation standard deviation	HG-SIL Methylation minimum	Norm Methylation minimum	NormMuc Methylation minimum	OSCC Methylation minimum	HG-SIL Methylation maximum	Norm Methylation maximum	NormMuc Methylation maximum	OSCC Methylation maximum	HG-SIL Number of NA's	Norm Number of NA's	NormMuc Number of NA's	OSCC Number of NA's	Kruskall-Wallis p-value
V2	128564022	0.0356994	0.0169607	0.0240997	0.19617	0.056081	0.0238322	0.0736997	0.239093	0	0	0	0	0.133929	0.108696	0.394872	0.863415	0	0	0	0	9.998e-06
V3	128564033	0.0362597	0.0184525	0.0348187	0.195237	0.0607071	0.0235973	0.0816995	0.242687	0	0	0	0	0.142857	0.0869565	0.420513	0.821951	0	0	0	0	0.0173
V4	128564051	0.0263689	0.0313045	0.0288291	0.215742	0.0506082	0.0264855	0.070235	0.247216	0	0	0	0	0.116071	0.0909091	0.379487	0.804878	0	0	0	0	0.0003335
V5	128564063	0.032571	0.0331524	0.0417554	0.255991	0.0542071	0.035558	0.0748574	0.288362	0	0	0	0	0.125	0.177778	0.405128	0.917073	0	0	0	0	0.004678
V6	128564065	0.0229744	0.0252716	0.0367523	0.243687	0.0430996	0.0241134	0.0731751	0.291151	0	0	0	0	0.0990991	0.0957447	0.391753	0.92439	0	0	0	0	0.01136
V7	128564068	0.0363522	0.0601356	0.0540687	0.307685	0.0411118	0.0429979	0.0823583	0.305377	0	0	0	0	0.0982143	0.181818	0.441026	0.928571	0	0	0	0	0.0002466
V8	128564078	0.0350983	0.0573036	0.0656785	0.318298	0.0310185	0.0487621	0.0900036	0.302321	0.0128205	0	0	0	0.0892857	0.195652	0.466667	0.919512	0	0	0	0	0.005529
V9	128564089	0.0180832	0.0201718	0.0284018	0.233933	0.0309336	0.0189365	0.0711587	0.271801	0	0	0	0	0.0714286	0.0769231	0.384615	0.902439	0	0	0	0	0.0008614
V10	128564106	0.0315719	0.0172182	0.0303168	0.210995	0.0430915	0.0197628	0.0742623	0.264614	0	0	0	0	0.107143	0.0909091	0.394872	0.838631	0	0	0	0	0.00295
V11	128564134	0.00546417	0.022148	0.0378573	0.189446	0.00804913	0.0223472	0.0935408	0.253899	0	0	0	0	0.0178571	0.0909091	0.507692	0.860976	0	0	0	0	0.01475
V12	128564158	0.00883281	0.00537798	0.0232625	0.157921	0.0197508	0.00966204	0.0844853	0.222672	0	0	0	0	0.044164	0.037037	0.451282	0.707317	0	0	0	0	4.256e-08

## Sheet: NTM
	Position	HG-SIL Methylation mean	Norm Methylation mean	NormMuc Methylation mean	OSCC Methylation mean	HG-SIL Methylation standard deviation	Norm Methylation standard deviation	NormMuc Methylation standard deviation	OSCC Methylation standard deviation	HG-SIL Methylation minimum	Norm Methylation minimum	NormMuc Methylation minimum	OSCC Methylation minimum	HG-SIL Methylation maximum	Norm Methylation maximum	NormMuc Methylation maximum	OSCC Methylation maximum	HG-SIL Number of NA's	Norm Number of NA's	NormMuc Number of NA's	OSCC Number of NA's	Kruskall-Wallis p-value
V2	131781046	0.393872	0.0590254	0.130976	0.372758	0.293805	0.0486311	0.123286	0.312791	0.0952381	0	0	0	0.809211	0.19305	0.464	0.898148	0	0	0	0	3.056e-07
V3	131781058	0.405896	0.0729599	0.153146	0.384574	0.303731	0.0573255	0.175864	0.33511	0.0952381	0	0	0.03125	0.822368	0.197183	0.726	0.925926	0	0	0	0	2.743e-05
V4	131781060	0.383389	0.0472141	0.104586	0.374374	0.301682	0.0385445	0.122036	0.334515	0.0952381	0	0	0	0.8125	0.132231	0.464	0.916667	0	0	0	0	1.828e-06
V5	131781080	0.433157	0.108243	0.20352	0.406289	0.28727	0.0870166	0.190107	0.342864	0.142857	0	0	0	0.828947	0.30888	0.714	0.925926	0	0	0	0	0.0003988
V6	131781082	0.402607	0.0663838	0.13989	0.385989	0.297015	0.0542765	0.145441	0.332059	0.0952381	0	0	0.0103093	0.819079	0.204633	0.464	0.935185	0	0	0	0	9.273e-06
V7	131781084	0.409472	0.0828076	0.14742	0.395128	0.307421	0.064014	0.139929	0.340369	0.0952381	0	0	0	0.828947	0.227799	0.472	0.907407	0	0	0	0	0.0001047
V8	131781098	0.394361	0.0810226	0.147792	0.367158	0.303603	0.0642072	0.147889	0.315854	0.0952381	0	0	0.0344828	0.791391	0.239669	0.56	0.87963	0	0	0	0	0.0001264
V9	131781110	0.378121	0.054505	0.125533	0.361721	0.297415	0.0491596	0.141027	0.314219	0.0952381	0	0	0.0289855	0.796053	0.175	0.548	0.87963	0	0	0	0	1.335e-06
V10	131781113	0.3989	0.053587	0.138095	0.366884	0.304829	0.0511099	0.164984	0.326924	0.0952381	0	0	0	0.804636	0.189189	0.726	0.907407	0	0	0	0	4.435e-06
V11	131781122	0.346793	0.0289036	0.0974864	0.317759	0.28233	0.0319288	0.151866	0.302425	0.0952381	0	0	0	0.729373	0.11583	0.714	0.817073	0	0	0	0	4.156e-07
V12	131781144	0.327549	0.0347854	0.0824675	0.313362	0.244282	0.0349274	0.0857767	0.296703	0.0952381	0	0	0.0144928	0.59	0.119205	0.301	0.833333	0	0	0	0	1.294e-06
V13	131781151	0.402892	0.0575051	0.13568	0.381557	0.307886	0.0521442	0.162852	0.339524	0.0952381	0	0	0	0.822148	0.175	0.714	0.925926	0	0	0	0	1.711e-05
V14	131781158	0.377169	0.0270451	0.0716335	0.327398	0.309385	0.028457	0.091212	0.307468	0.0952381	0	0	0	0.798013	0.118644	0.41	0.846626	0	0	0	0	8.786e-08
V15	131781167	0.373247	0.030335	0.0877339	0.334531	0.300893	0.0247792	0.142062	0.307801	0.0952381	0	0	0	0.782895	0.0847458	0.714	0.859756	0	0	0	0	1.696e-07
V16	131781183	0.30837	0.0244963	0.0667726	0.278609	0.290044	0.0243581	0.135614	0.270817	0	0	0	0	0.678808	0.0772201	0.704	0.814815	0	0	0	0	1.279e-05

[truncated: 9 more sheets: MIR137HG, EPHX3, ITGA4, MIR193A, MIR296, TERC, DNMT1, H19, LINC00599]
